# Supplementary material for: Superior Intracellular Antioxidant Activity of an Astaxanthin-Containing Corynebacterial Extract
Source: Int J Mol Sci. 2026 Apr 19;27(8):3638. doi: 10.3390/ijms27083638 (PMC13115732; doi:10.3390/ijms27083638)
Supplement: Supplementary file 1 [file ijms-27-03638-s001.zip]

Archive with 1 entries (1 files):
- ijms-4260047-supplementary.pdf
